# Supplementary material for: Optimizing Antiretroviral Therapy in Heavily ART-Experienced Patients with Multi-Class Resistant HIV-1 Using Proviral DNA Genotypic Resistance Testing
Source: Viruses. 2023 Jun 27;15(7):1444. doi: 10.3390/v15071444 (PMC10384096; doi:10.3390/v15071444)
Supplement: Supplementary file 1 [file viruses-15-01444-s001.zip]

Archive with 1 entries (1 files):
- viruses-2455512-supplementary.pdf
